# Supplementary material for: Causal association of gut microbiota and esophageal cancer: a Mendelian randomization study
Source: Front Microbiol. 2023 Dec 1;14:1286598. doi: 10.3389/fmicb.2023.1286598 (PMC10722290; doi:10.3389/fmicb.2023.1286598)
Supplement: Supplementary file 1 [file Table_1.XLSX]

## Sheet: Supplementary Table 1
Supplementary Table 1: Participant descriptions per cohort in dataset of gut microbiota (Kurilshikov et al., 2021)
** Shannon Diversity Index
Study name	Study design	Ethnicity	Country	Nsamples GWAS	Trait	Study Population							Males							Females
						n	mean	SD	median	min	max		n	mean	SD	median	min	max		n	mean	SD	median	min	max
BSPSPC	Population-based	European	Germany	721	Age (yrs)	721	61.53	12.621	63.2	25.1	82.5		396	62.13	11.896	63	25.2	82.5		325	60.789	13.435	63.8	25.1	82
					BMI (kg/m2)	721	27.32	4.524	26.77	17.77	49.54		396	27.62	3.888	27.076	17.397	45.514		325	26.895	5.168	26.247	17.767	49.534
					alpha-diversity**	721	2.987	0.359	3.028	1.124	3.841		396	2.994	0.371	3.046	1.124	3.651		325	2.979	0.345	3.023	1.57	3.841
Cardia Microbiome-W	Population-based	European	Germany	721	Age (yrs)	266	55.79	3.15	56	48	61		127	55.64	3	56	48	60		139	55.92	3.29	57	48	61
					BMI (kg/m2)	266	27.74	5.35	26.72	17.79	49.26		127	28.89	4.59	27.83	20.9	49.26		139	26.7	5.78	25.32	17.79	47.11
					alpha-diversity**	266	2.72	0.44	2.77	1.5	3.72		127	2.67	0.48	2.69	1.5	3.72		139	2.76	0.41	2.81	1.68	3.53
COPSAC	Children	European	Denmark	380	Age (yrs)	380	4.37	0.78	4	4	6		201	4.44	0.83	4	4	6		179	4.3	0.72	4	4	6
					BMI (kg/m2)	371	15.59	1.05	15.58	12.77	20.24		196	15.59	0.93	15.58	13.23	18.5		175	15.58	1.17	15.6	12.77	20.24
					alpha-diversity**	380	2.62	0.45	2.68	0.89	3.43		201	2.61	0.49	2.69	0.89	3.43		179	2.64	0.41	2.67	1.18	3.37
DanFunD	Children	European	Denmark	380	Age (yrs)	2396	54.9	11.51	56	18	72		1127	56	11.41	58	18	72		1269	53.9	11.5	55	19	72
					BMI (kg/m2)	2396	26.1	4.32	25.5	16.8	49.4		1127	26.7	3.8	26.2	18.2	49.4		1269	25.5	4.67	24.5	16.8	47.6
					alpha-diversity**	2396	3.478	0.2843	3.5231	2.1565	4.09804		1127	3.48	0.28	3.52	2.37	4.09		1269	3.47	0.28	3.52	2.16	4.08
FGFP	Population-based	European	Belgian	2259	Age	2259	50.85	14.31	54	16	88		911	53.58	13.8208	57	16	85		1348	49.01	13.8208	51	16	88
					BMI	2259	24.97	4.43	24.34	15.06	55.83		911	25.91	4.16056	25.53	15.26	43.71		1348	24.35	4.50473	23.47	15.06	55.83
					alpha-diversity**	2259	2.557	0.31918	2.584	0.5999	3.398		911	2.549	0.307795	2.563	1.465	3.35		1348	2.562	0.326434	2.594	0.5999	3.398
FOCUS	Population-based	European	Germany	960	Age (yrs)	960	51.4	14.6	52	16	81		404	53.7	13.8	54	18	80		556	49.8	15	50	16	81
					BMI (kg/m2)	960	26.4	5.26	25.6	14.3	60.2		404	27.2	4.54	26.7	16.1	54.6		556	25.8	5.65	24.6	14.3	60.2
					alpha-diversity**	960	2.65	0.435	2.69	0.574	3.64		404	2.66	0.438	2.7	1.12	3.64		556	2.64	0.432	2.69	0.574	3.53
GEM_HCE_v12	Population-based	European	Canada	378	Age (yrs)	378	18.6111	7.79101	18	6	35		171	17.3333	7.90979	16	6	35		207	19.6667	7.54855	20	6	35
					BMI (kg/m2)	343	22.3155	5.12758	21.4844	13	46.256		150	22.2105	5.15988	21.49	13	39.74		193	22.3971	5.11428	21.4844	13	46.256
					alpha-diversity**	378	2.96921	0.365051	3.0268	1.55208	3.70982		171	2.98777	0.348989	3.0281	1.99612	3.67011		207	2.95387	0.377957	3.02137	1.55208	3.70982
GEM_ICHIP_HCE	Population-based	European	Canada	662	Age (yrs)	662	20.852	7.94168	21	6	35		297	19.596	7.94693	18	6	35		365	21.874	7.80008	22	6	35
					BMI (kg/m2)	647	23.3731	5.82259	22.39	12.77	55		288	23.3601	5.60927	22.555	13.32	55		359	23.3836	5.99601	22.21	12.77	53.26
					alpha-diversity**	662	2.96701	0.386021	3.02938	1.47986	3.81257		297	2.94937	0.378077	2.9977	1.47986	3.81257		365	2.98136	0.392298	3.03861	1.59636	3.66666
LLD	Population-based	European	The Netherlands	875	Age (yrs)	875	45.09	13.3	45.42	18	81		371	45.28	13.4	45	18	81		504	44.95	13.23	45.42	18	80
					BMI (kg/m2)	875	25.24	4.16	24.59	16.67	48.56		371	25.54	3.53	25.25	16.67	48.56		504	25.01	4.55	23.94	16.88	42.25
					alpha-diversity**	875	3.22	0.29	3.247	1.995	3.899		371	3.201	0.29	3.24	1.995	3.827		504	3.241	0.283	3.254	2.018	3.899
METSIM	Population-based	European	Finland	522	Age (yrs)	522	61.91	5.42	62.7	50.4	70.2		522	61.91	5.42	62.7	50.4	70.2		0	0	0	0	0	0
					BMI (kg/m2)	522	27.92	3.61	27.36	19.12	39.32		522	27.92	3.61	27.36	19.12	39.32		0	0	0	0	0	0
					alpha-diversity**	522	2.83	0.435	2.892	1.034	3.67		522	2.83	0.435	2.892	1.034	3.67		0	0	0	0	0	0
MIBS	Population-based	European	The Netherlands	80	Age (yrs)	80	48.74	18.15	56	19	71		34	49.94	17.38	53	21	69		46	47.85	18.83	57.5	19	71
					BMI (kg/m2)	75	24.25	3.66	23.5	17.3	38.7		32	25.17	3.12	24.9	19.8	32.5		43	23.56	3.92	22.9	17.3	38.7
					alpha-diversity**	80	3.27	0.36	3.31	2.05	3.95		34	3.33	0.36	3.35	2.58	3.95		46	3.23	0.36	3.24	2.05	3.8
NGRC	Population-based	European	USA	77	Age (yrs)	77	71.8961	7.51767	72	55	88		32	73.375	6.72381	74	62	87		45	70.8444	7.93999	70	55	88
					BMI (kg/m2)	74	27.8309	5.43265	26.44	18.02	43.04		32	28.6478	5.43883	26.56	22.47	43.04		42	27.2086	5.40973	25.78	18.02	40.93
					alpha-diversity**	77	2.37358	0.524505	2.36134	1.21775	3.34117		32	2.39701	0.553659	2.41872	1.21775	3.3189		45	2.35692	0.508457	2.34011	1.45874	3.34117
NTR	MZ Twins Study	European	The Netherlands	279	Age (yrs)	279	35.38	11.68	35	19	68		83	37.38	12.6	37	19	61		196	34.54	11.19	34	19	68
					BMI (kg/m2)	277	25.02	4.67	25.1	17.38	43.89		83	25.9	3.83	25.55	19.09	43.1		194	24.65	4.95	23.24	17.38	43.89
					alpha-diversity**	279	3.31	0.34	3.36	1.92	4.03		83	3.29	0.4	3.33	1.92	4.03		196	3.32	0.31	3.38	1.99	3.93
POPCOL	Population-based	European	Sweden	134	Age (yrs)	134	54.75	11.26	57	22	71		51	54.78	9.97	56	31	71		83	54.72	12.05	57	22	71
					BMI (kg/m2)	134	24.5	3.32	24.07	16.9	34.82		51	25.48	3.37	24.76	20.15	34.82		83	23.91	3.17	23.51	16.9	33.33
					alpha-diversity**	134	3.04	0.24	3.07	2.23	3.44		51	3.03	0.27	3.07	2.23	3.43		83	3.05	0.22	3.08	2.37	3.44
RS3	Population-based	European	The Netherlands	1220	Age (yrs)	1220	62.3	5.867	57	45.6	87.5		515	62.2	5.78	56.9	45.6	87.1		705	62.37	5.93	57.1	45.8	87.5
					BMI (kg/m2)	1220	27.43	4.51	26.8	15.8	53.3		515	27.62	3.95	26.9	16.8	42.6		705	27.34	4.88	26.7	15.8	53.3
					alpha-diversity**	1220	3.15	0.39	3.21	0.77	3.86		515	3.15	0.36	3.2	1.75	3.86		705	3.15	0.41	3.21	0.77	3.86
SHIP	Population-based	European	Germany	996	Age (yrs)	996	56.93	13.52	57	31	89		462	57.75	13.51	59	31	89		534	56.22	13.5	56.5	31	88
					BMI (kg/m2)	996	28.06	4.68	27.51	17.25	48.64		462	28.49	3.92	27.99	18.82	48.64		534	27.68	5.22	26.6	17.25	43.49
					alpha-diversity**	996	2.91	0.41	2.96	0.39	3.75		462	2.89	0.41	2.95	1.42	3.66		534	2.93	0.4	2.97	0.39	3.75
SHIP-TREND	Population-based	European	Germany	905	Age (yrs)	905	50.24	13.69	51	20	81		396	50.21	14.31	50	22	80		509	50.26	13.2	51	20	81
					BMI (kg/m2)	905	27.38	4.55	27.07	17.74	53.63		396	27.84	3.8	27.76	17.74	43.88		509	27.02	5.02	26.56	18.49	53.63
					alpha-diversity**	905	2.9	0.39	2.96	1.19	3.8		396	2.93	0.36	2.96	1.19	3.78		509	2.88	0.4	2.96	1.27	3.8
TwinsUK	Twins Study	European	UK	1205	Age (yrs)	1205	61.52	10.72	63	24	89		104	62.39	10.67	62	35	84		1101	61.44	10.73	63	24	89
					BMI (kg/m2)	1205	26.26	4.94	25.36	16.23	50.29		104	27.07	4.09	26.8	19.76	44.39		1101	26.18	5.01	25.25	16.23	50.29
					alpha-diversity**	1205	2.743	0.503	2.849	0.644	3.665		104	2.74	0.468	2.83	1.276	3.43		1101	2.743	0.507	2.856	0.6441	3.664

## Sheet: Supplementary Table 2
Supplementary Table 2: Information about datasets. Abbreviation: ave, averagely.
Datasets	Authors	Year	Population	Gender	ICD-10 coding	number of case	sample size	NSNP
Malignant neoplasm of oesophagus	UKBioBank	2021	European	Males and Females	C15	740	372756	8970465
Abundance of 150 Gut microbiota	Kurilshikov A	2021	European	Males and Females	-	14306	14306	5331372(Ave.)
